# Supplementary material for: In Vivo Safety and Efficacy of Thiosemicarbazones in Experimental Mice Infected with Toxoplasma gondii Oocysts
Source: Biomedicines. 2025 Aug 1;13(8):1879. doi: 10.3390/biomedicines13081879 (PMC12383829; doi:10.3390/biomedicines13081879)
Supplement: Supplementary file 1 [file biomedicines-13-01879-s001.zip › Supplementary Table S1.xlsx]

## Sheet: Tabelle1
	Compound name	Concentration (μM)	Negative control Ne	Negative control Nd	Negative control Nm	Sneg	Solvent control Ne	Solvent control Nd	Solvent control Nm	Ssolvent	Sblank	Compound Ne	Compound Nd	Compound Nm	Sassay	Si
	C3	20	20	0	6	17	20	2	4	16	16.5	20	20	0	0	-16.5
		10	20	0	6	17	20	2	4	16	16.5	20	20	0	0	-16.5
		1	20	0	6	17	20	2	4	16	16.5	20	4	16	8	-8.5
		0.2	20	0	6	17	20	2	4	16	16.5	20	0	2	19	2.5
	C4	20	20	0	0	20	20	0	0	20	20	20	20	0	0	-20
		10	20	0	0	20	20	0	0	20	20	20	11	9	4.5	-15.5
		1	20	0	0	20	20	0	0	20	20	20	0	20	10	-10
		0.2	20	0	0	20	20	0	0	20	20	20	1	2	18	-2
																	Sneg = negative control score (no compound, no DMSO)
																	SDMSO = solvent control score (no compound, 0.01% DMSO)
																	Sassay, assay score (score for each compound concentration);
																	Smean = control mean score;
																	Si = impact score;
																	Ne = number of embryos introduced per test item (20 per com-
																	pound and concentration)
																	Nd = number of dead embryos after 96 hpf (score –1 for
																	each dead embryo);
																	Nm = number of embryonal malformations observed after 96
																	hpf (score –0.5 for each malformation, including non-hatched embryos at 96 hpf).
																	DMSO, dimethyl sulfoxide; hpf, hours post-fertilisation.
				proposed algorithm for the zebrafish embryo development assay sore calculation from Anghel et al., (2020)
