# Supplementary material for: In Vivo Safety and Efficacy of Thiosemicarbazones in Experimental Mice Infected with Toxoplasma gondii Oocysts
Source: Biomedicines. 2025 Aug 1;13(8):1879. doi: 10.3390/biomedicines13081879 (PMC12383829; doi:10.3390/biomedicines13081879)
Supplement: Supplementary file 1 [file biomedicines-13-01879-s001.zip › Supplementary Table S2.xlsx]

## Sheet: Effect on the brain C3 and C4
Well	Fluor	Target	Content	Sample	Biological Set Name	Cq	Cq Mean	Cq Std. Dev	Starting Quantity (SQ)	Log Starting Quantity	SQ Mean	SQ Std. Dev
A01	FAM		Std-01			19.0497	19.2781	0.207022	10000	4	10000	0
A02	FAM		Std-01			19.3311	19.2781	0.207022	10000	4	10000	0
A03	FAM		Std-01			19.4534	19.2781	0.207022	10000	4	10000	0
A04	FAM		Std-02			22.7119	22.7257	0.118871	1000	3	1000	0
A05	FAM		Std-02			22.8509	22.7257	0.118871	1000	3	1000	0
A06	FAM		Std-02			22.6143	22.7257	0.118871	1000	3	1000	0
A07	FAM		Std-03			26.343	26.1504	0.175648	100	2	100	0
A08	FAM		Std-03			26.1091	26.1504	0.175648	100	2	100	0
A09	FAM		Std-03			25.9991	26.1504	0.175648	100	2	100	0
A10	FAM		Std-04			29.8781	30.0687	0.978875	10	1	10	0
A11	FAM		Std-04			29.1991	30.0687	0.978875	10	1	10	0
A12	FAM		Std-04			31.1288	30.0687	0.978875	10	1	10	0
B01	FAM		Std-05			36.7023	34.5289	1.8822	1	0	1	0
B02	FAM		Std-05			33.4363	34.5289	1.8822	1	0	1	0
B03	FAM		Std-05			33.4482	34.5289	1.8822	1	0	1	0
Content	Log Starting Quantity	Cq Mean	Starting Quantity (SQ)
Std-01	4	19.2781	10000
Std-02	3	22.7257	1000
Std-03	2	26.1504	100
Std-04	1	30.0687	10
Std-05	0	34.5289	1
slope	-3.7845
intercep	34.119
Label	Cq	Log Starting Quantity	Starting Quantity (SQ)	stdev QS	Mean (SQ)						group
B2401	25.5346	2.2683	185.483	21.6202	159.208						inf + solvent ctr	143.219	65.3978
B2401	25.7815	2.20307	159.613								inf + solvent ctr
B2401	26.0871	2.12231	132.529								inf + solvent ctr
B2402	26.3199	2.06081	115.03	9.62184	104.892						inf + solvent ctr
B2402	26.4283	2.03215	107.684								inf + solvent ctr
B2402	26.6877	1.96361	91.9628								inf + solvent ctr
B2403	25.9318	2.16334	145.661	16.6776	128.743						inf + solvent ctr
B2403	26.4534	2.02552	106.052								inf + solvent ctr
B2403	26.0627	2.12877	134.516								inf + solvent ctr
B2404		9.01546	1.03623e+09	3.4117	178.734						inf + solvent ctr
B2404	25.5644	2.26042	182.145								inf + solvent ctr
B2404	25.6272	2.24384	175.322								inf + solvent ctr
B2405	29.7296	1.15984	14.4491	3.08998	20.9677						inf + solvent ctr
B2405	29.3796	1.25231	17.8777								inf + solvent ctr
B2405	28.8916	1.38125	24.0576								inf + solvent ctr
B2406	25.3206	2.32485	211.274	23.6801	227.329						inf + solvent ctr
B2406	24.9744	2.41632	260.808								inf + solvent ctr
B2406	25.3313	2.32202	209.905								inf + solvent ctr
B2407	30.1141	1.05823	11.4348	3.93737	9.75647						inf + solvent ctr
B2407	29.8394	1.13083	13.5153								inf + solvent ctr
B2407	31.7143	0.635413	4.31929								inf + solvent ctr
B2408	27.4136	1.77181	59.1301	6.84822	60.4066						inf + solvent ctr
B2408	27.1513	1.8411	69.359								inf + solvent ctr
B2408	27.6018	1.72206	52.7307								inf + solvent ctr
B2410	24.8128	2.45904	287.768	39.637	235.012						inf + C4	177.989	116.786
B2410	25.2168	2.35227	225.043								inf + C4
B2410	25.4759	2.28381	192.225								inf + C4
B2411	25.8606	2.18216	152.112	45.6669	197.778						inf + C4
B2411	12.7005	5.65953	456598								inf + C4
B2411	25.0877	2.3864	243.445								inf + C4
B2412	24.4586	2.55263	356.969	34.1615	391.131						inf + C4
B2412	21.6281	3.30054	1997.76								inf + C4
B2412	24.1707	2.62869	425.292								inf + C4
B2413	27.0654	1.8638	73.0803	5.77241	69.4482						inf + C4
B2413	27.0457	1.86902	73.9635								inf + C4
B2413	27.3543	1.78747	61.3007								inf + C4
B2414	28.0113	1.61387	41.1025	11.733	39.6635						inf + C4
B2414	28.8531	1.39143	24.6282								inf + C4
B2414	27.5854	1.7264	53.2599								inf + C4
B2415	25.072	2.39055	245.78	5.44853	241.756						inf + C4
B2415	25.1523	2.36931	234.053								inf + C4
B2415	25.0743	2.38994	245.435								inf + C4
B2416	27.1958	1.82937	67.5097	2.62676	71.132						inf + C4
B2416	27.0525	1.86721	73.6564								inf + C4
B2416	27.0847	1.85872	72.23								inf + C4
B2418	7.58716	7.01066	1.02485e+07	17.3485	153.88						inf + C3	168.375	54.0344
B2418	25.666	2.23358	171.229								inf + C3
B2418	26.0382	2.13523	136.532								inf + C3
B2419	25.2932	2.33209	214.83	47.8479	166.982						inf + C3
B2419	26.2622	2.07604	119.134								inf + C3
B2419	7.58024	7.01249	1.02917e+07								inf + C3
B2420	26.4349	2.03042	107.256	6.45416	99.5726						inf + C3
B2420	26.6967	1.96125	91.4638								inf + C3
B2420	26.55	1.99999	99.9978								inf + C3
B2421	26.3182	2.06125	115.146	3.88783	112.411						inf + C3
B2421	26.3178	2.06136	115.175								inf + C3
B2421	26.4401	2.02903	106.913								inf + C3
B2422	25.2426	2.34546	221.545	14.7063	200.786						inf + C3
B2422	25.5011	2.27716	189.303								inf + C3
B2422	25.4821	2.28219	191.509								inf + C3
B2423	24.8718	2.44344	277.615	7.73357	274.705						inf + C3
B2423	24.8438	2.45084	282.381								inf + C3
B2423	24.9537	2.4218	264.12								inf + C3
B2424	25.539	2.26714	184.985	22.0612	170.288						inf + C3
B2424	25.5232	2.27132	186.774								inf + C3
B2424	26.0075	2.14335	139.106								inf + C3
Solvent CTR	C3	C4	C3/CTR	0.455391
159.208	153.88	235.012	C4/CTR	0.549344
104.892	166.982	197.778	C4/C3	0.857853
128.743	99.5726	391.131
178.734	112.411	69.4482
227.329	200.786	39.6635
60.4066	274.705	241.756
	170.288	71.132
143.219	168.375	177.989
53.4288	54.0344	116.786

## Sheet: Effect on the eyes C3 and C4
Well	Fluor	Target	Content	Sample	Biological Set Name	Cq	Cq Mean	Cq Std. Dev	Starting Quantity (SQ)	Log Starting Quantity	SQ Mean	SQ Std. Dev
A01	FAM		Std-01			20.7055	20.8338	0.171361	10000	4	10000	0
A02	FAM		Std-01			21.0284	20.8338	0.171361	10000	4	10000	0
A03	FAM		Std-01			20.7675	20.8338	0.171361	10000	4	10000	0
A04	FAM		Std-02			23.6997	24.3402	0.582593	1000	3	1000	0
A05	FAM		Std-02			24.8386	24.3402	0.582593	1000	3	1000	0
A06	FAM		Std-02			24.4822	24.3402	0.582593	1000	3	1000	0
A07	FAM		Std-03			27.9429	27.9291	0.0184282	100	2	100	0
A08	FAM		Std-03			27.9363	27.9291	0.0184282	100	2	100	0
A09	FAM		Std-03			27.9082	27.9291	0.0184282	100	2	100	0
A10	FAM		Std-04			31.0598	31.1417	0.346967	10	1	10	0
A11	FAM		Std-04			30.843	31.1417	0.346967	10	1	10	0
A12	FAM		Std-04			31.5223	31.1417	0.346967	10	1	10	0
B01	FAM		Std-05			35.9829	34.6821	4.72886	1	0	1	0
B02	FAM		Std-05			29.439	34.6821	4.72886	1	0	1	0
B03	FAM		Std-05			38.6244	34.6821	4.72886	1	0	1	0
Content	Log Starting Quantity	Cq Mean	Starting Quantity (SQ)
Std-01	4	20.8338	10000
Std-02	3	24.3402	1000
Std-03	2	27.9291	100
Std-04	1	31.1417	10
Std-05	0	34.6821	1
slope	-3.4498
intercep	34.685
Label	Cq	Log Starting Quantity	Starting Quantity (SQ)	stdev QS	Mean (SQ)						group
E2401	32.7748	0.553726	3.5787	0.580388	2.97786						inf + solvent ctr	4.10662	4.13474
E2401	33.5084	0.341072	2.19317								inf + solvent ctr
E2401	32.9604	0.499922	3.16171								inf + solvent ctr
E2402	33.3035	0.400464	2.51457	0.622947	1.92342						inf + solvent ctr
E2402	33.5081	0.341143	2.19353								inf + solvent ctr
E2402	34.5946	0.0261901	1.06216								inf + solvent ctr
E2403	30.7623	1.13708	13.7114	0.280869	13.9923						inf + solvent ctr
E2403	27.7322	2.01543	103.618								inf + solvent ctr
E2403	30.7021	1.15452	14.2732								inf + solvent ctr
E2404	33.1582	0.44259	2.7707	1.08923	2.71513						inf + solvent ctr
E2404	34.2307	0.131678	1.35418								inf + solvent ctr
E2404	32.6004	0.60428	4.0205								inf + solvent ctr
E2405	36.1971	-0.438313	0.364492	0.00877656	0.562468						inf + solvent ctr
E2405	35.5707	-0.256732	0.553691								inf + solvent ctr
E2405	35.5239	-0.243178	0.571244								inf + solvent ctr
E2406	33.4722	0.351556	2.24675	0.391429	1.72898						inf + solvent ctr
E2406	33.9441	0.214754	1.63966								inf + solvent ctr
E2406	34.2913	0.114115	1.30051								inf + solvent ctr
E2407	34.9811	-0.0858315	0.82067	0.118945	0.816656						inf + solvent ctr
E2407	34.7457	-0.0175995	0.960286								inf + solvent ctr
E2407	35.2872	-0.174565	0.669014								inf + solvent ctr
E2408	33.9798	0.204427	1.60113	0.752344	1.30206						inf + solvent ctr
E2408	36.6565	-0.571474	0.268241								inf + solvent ctr
E2408	33.6192	0.308948	2.0368								inf + solvent ctr
E2410	31.4106	0.949147	8.89502	2.2387	6.0672						inf+ C4	4.68832	2.20897
E2410	32.8426	0.534064	3.4203								inf+ C4
E2410	32.0292	0.769841	5.88628								inf+ C4
E2411	31.3294	0.97268	9.39031	2.32738	6.25704						inf+ C4
E2411	32.1137	0.745334	5.56332								inf+ C4
E2411	32.678	0.581778	3.81749								inf+ C4
E2412	31.6259	0.886746	7.70453	1.04314	6.9095						inf+ C4
E2412	31.6487	0.880137	7.58816								inf+ C4
E2412	32.1485	0.735265	5.43582								inf+ C4
E2413	33.0113	0.485157	3.05603	0.988333	1.66377						inf+ C4
E2413	34.5774	0.031198	1.07448								inf+ C4
E2413	34.9096	-0.0650972	0.860801								inf+ C4
E2414	33.9201	0.221725	1.66619	0.527038	1.25218						inf+ C4
E2414	35.6985	-0.293771	0.508427								inf+ C4
E2414	33.9979	0.199185	1.58192								inf+ C4
E2415	32.214	0.716266	5.20314	1.04598	6.57354						inf+ C4
E2415	31.6188	0.888799	7.74104								inf+ C4
E2415	31.8182	0.831001	6.77643								inf+ C4
E2416	32.7465	0.561927	3.64693	1.05786	4.09499						inf+ C4
E2416	32.9982	0.488957	3.08289								inf+ C4
E2416	32.1159	0.744697	5.55516								inf+ C4
E2418	31.935	0.797152	6.26833	1.25038	5.34988						inf+ C3	4.38206	2.5711
E2418	31.9516	0.792341	6.19928								inf+ C3
E2418	32.7734	0.554128	3.58202								inf+ C3
E2419	34.362	0.0936236	1.24058	0.613862	1.85444						inf+ C3
E2419	30.6921	1.15742	14.3687								inf+ C3
E2419	33.3313	0.392398	2.4683								inf+ C3
E2420	33.8367	0.245899	1.76157	0.239543	2.08655						inf+ C3
E2420	33.4165	0.367704	2.33187								inf+ C3
E2420	33.5269	0.335703	2.16622								inf+ C3
E2421	33.1619	0.441508	2.76381	1.0418	3.65744						inf+ C3
E2421	32.9948	0.489931	3.08981								inf+ C3
E2421	32.2385	0.70916	5.1187								inf+ C3
E2422	32.4011	0.662025	4.59224	0.509557	4.34769						inf+ C3
E2422	32.75	0.560907	3.63837								inf+ C3
E2422	32.331	0.682366	4.81245								inf+ C3
E2423	31.0455	1.055	11.35	1.55077	10.0438						inf+ C3
E2423	31.1038	1.03808	10.9164								inf+ C3
E2423	31.595	0.895701	7.86504								inf+ C3
E2424	32.7669	0.556013	3.5976	0.320517	3.3346						inf+ C3
E2424	33.0984	0.459902	2.88338								inf+ C3
E2424	32.7983	0.54689	3.52282								inf+ C3
Solvent CTR	C3	C4	C3/CTR	0.90074
2.97786	5.34988	6.0672	C4/CTR	0.784671
1.92342	1.85444	6.25704	C4/C3	0.828571
13.9923	2.08655	6.9095
2.71513	3.65744	1.66377
1.72898	4.34769	1.25218
1.30206	10.0438	6.57354
	3.3346	4.09499
4.10662	4.38206	4.68832
4.45762	2.5711	2.20897

## Sheet: Effect on the heart C3 and C4
Well	Fluor	Target	Content	Sample	Biological Set Name	Cq	Cq Mean	Cq Std. Dev	Starting Quantity (SQ)	Log Starting Quantity	SQ Mean	SQ Std. Dev
A01	FAM		Std-01			18.6096	18.7184	0.131327	10000	4	10000	0
A02	FAM		Std-01			18.8643	18.7184	0.131327	10000	4	10000	0
A03	FAM		Std-01			18.6812	18.7184	0.131327	10000	4	10000	0
A04	FAM		Std-02			21.7539	22.0953	0.322668	1000	3	1000	0
A05	FAM		Std-02			22.3953	22.0953	0.322668	1000	3	1000	0
A06	FAM		Std-02			22.1368	22.0953	0.322668	1000	3	1000	0
A07	FAM		Std-03			25.6656	25.7793	0.0988269	100	2	100	0
A08	FAM		Std-03			25.8275	25.7793	0.0988269	100	2	100	0
A09	FAM		Std-03			25.8447	25.7793	0.0988269	100	2	100	0
A10	FAM		Std-04			28.4082	28.7221	0.305198	10	1	10	0
A11	FAM		Std-04			29.0178	28.7221	0.305198	10	1	10	0
A12	FAM		Std-04			28.7404	28.7221	0.305198	10	1	10	0
B01	FAM		Std-05			33.8697	32.8745	1.00839	1	0	1	0
B02	FAM		Std-05			31.8534	32.8745	1.00839	1	0	1	0
B03	FAM		Std-05			32.9004	32.8745	1.00839	1	0	1	0
Content	Log Starting Quantity	Cq Mean	Starting Quantity (SQ)
Std-01	4	18.7184	10000
Std-02	3	22.0953	1000
Std-03	2	25.7793	100
Std-04	1	28.7221	10
Std-05	0	32.8745	1
slope	-3.4939
intercep	32.626
Label	Cq	Log Starting Quantity	Starting Quantity (SQ)	stdev QS	Mean (SQ)						group
H2401	31.3415	0.367641	2.33153	0.558153	1.61747						inf +solvent ctr	1.50782	1.01055
H2401	32.6737	-0.01364	0.969081								inf +solvent ctr
H2401	31.9593	0.190831	1.55178								inf +solvent ctr
H2402	39.4207	-1.94474	0.011357	0.426834	0.467242						inf +solvent ctr
H2402	34.208	-0.452796	0.352537								inf +solvent ctr
H2402	32.5697	0.0161276	1.03783								inf +solvent ctr
H2403	31.7554	0.249191	1.77497	0.216662	2.00977						inf +solvent ctr
H2403	31.6074	0.291523	1.95669								inf +solvent ctr
H2403	31.3637	0.361285	2.29766								inf +solvent ctr
H2404	30.7619	0.533526	3.41607	0.652935	3.47225						inf +solvent ctr
H2404	31.1177	0.431709	2.70215								inf +solvent ctr
H2404	30.4132	0.633321	4.29854								inf +solvent ctr
H2405	30.8879	0.497461	3.14384	0.203717	2.89116						inf +solvent ctr
H2405	31.0185	0.460094	2.88466								inf +solvent ctr
H2405	31.1501	0.42242	2.64497								inf +solvent ctr
H2406	32.5852	0.0116719	1.02724	0.172729	0.786643						inf +solvent ctr
H2406	33.3276	-0.200819	0.629769								inf +solvent ctr
H2406	33.1609	-0.153093	0.702921								inf +solvent ctr
H2408	32.2496	0.107737	1.28155	0.226038	1.30459						inf +solvent ctr
H2408	31.9202	0.202005	1.59223								inf +solvent ctr
H2408	32.5665	0.0170285	1.03999								inf +solvent ctr
H2410	33.0559	-0.12303	0.753304	0.413308	0.693574						inf+ C4	0.540837	0.29813
H2410	35.4052	-0.795443	0.160161								inf+ C4
H2410	32.3913	0.0671661	1.16726								inf+ C4
H2411	33.6566	-0.294963	0.507034	0.136271	0.527619						inf+ C4
H2411	34.1266	-0.429492	0.37197								inf+ C4
H2411	33.1589	-0.152518	0.703854								inf+ C4
H2412	33.9104	-0.367609	0.428935	0.122236	0.2563						inf+ C4
H2412	35.2471	-0.750189	0.177751								inf+ C4
H2412	35.3859	-0.789907	0.162216								inf+ C4
H2413	32.6696	-0.012478	0.971677	0.580533	1.02829						inf+ C4
H2413	31.7631	0.246968	1.76591								inf+ C4
H2413	34.2308	-0.459318	0.347282								inf+ C4
H2414	32.9898	-0.104129	0.786812	0.0493261	0.824246						inf+ C4
H2414	32.9799	-0.101282	0.791987								inf+ C4
H2414	32.7961	-0.0486917	0.89394								inf+ C4
H2415	37.4706	-1.38657	0.0410606	0.264048	0.272279						inf+ C4
H2415	33.2989	-0.192581	0.641828								inf+ C4
H2415	35.6764	-0.87306	0.133949								inf+ C4
H2416	37.3816	-1.36111	0.0435403	0.109481	0.183554						inf+ C4
H2416	35.0963	-0.707033	0.196321								inf+ C4
H2416	34.3992	-0.507519	0.3108								inf+ C4
H2418	33.2158	-0.168811	0.677936	0.465952	0.735478						inf+ C3	1.08041	0.848013
H2418	35.1007	-0.708285	0.195756								inf+ C3
H2418	32.1902	0.124746	1.33274								inf+ C3
H2419	32.6819	-0.0160095	0.963808	0.118057	0.953321						inf+ C3
H2419	32.9575	-0.0948663	0.803773								inf+ C3
H2419	32.4919	0.0383741	1.09238								inf+ C3
H2420	38.6592	-1.72679	0.0187589	0.107396	0.11082						inf+ C3
H2420	37.1053	-1.28203	0.0522355								inf+ C3
H2420	34.6615	-0.582584	0.261467								inf+ C3
H2421	32.7276	-0.029079	0.935236	0.552277	1.0787						inf+ C3
H2421	31.7212	0.258953	1.81532								inf+ C3
H2421	33.7223	-0.313774	0.485541								inf+ C3
H2422	32.1391	0.139368	1.37838	0.356546	0.897897						inf+ C3
H2422	32.9835	-0.102314	0.790106								inf+ C3
H2422	33.6031	-0.279667	0.52521								inf+ C3
H2423	30.7112	0.548032	3.53209	0.421652	3.0343						inf+ C3
H2423	30.9241	0.487099	3.06972								inf+ C3
H2423	31.235	0.398129	2.50109								inf+ C3
H2424	32.6359	-0.0028402	0.993482	0.265653	0.752324						inf+ C3
H2424	32.8179	-0.0549144	0.881223								inf+ C3
H2424	34.0852	-0.417634	0.382267								inf+ C3
Solvent CTR	C3	C4	C3/CTR	0.30356
1.61747	0.953321	0.693574	C4/CTR	0.0240735
0.467242	0.11082	0.527619	C4/C3	0.131714
2.00977	1.0787	0.2563
3.47225	0.897897	1.02829
0.786643	3.0343	0.824246
0.693574	0.752324	0.183554
3	1	0.183554
1.72099	1.13789	0.528162
1.08873	0.903242	0.310891
